# Supplementary material for: TriplEP-CPP: Algorithm for Predicting the Properties of Peptide Sequences
Source: Int J Mol Sci. 2024 Jun 22;25(13):6869. doi: 10.3390/ijms25136869 (PMC11241344; doi:10.3390/ijms25136869)
Supplement: Supplementary file 1 [file ijms-25-06869-s001.zip]

Archive with 1 entries (1 files):
- ijms-3051709-supplementary.pdf
